# Supplementary material for: Upregulation of CD1d and ULBP3 on B cells from healthy donors and chronic lymphocytic leukaemia patients does not prime them for killing by γδ T cells
Source: PLoS One. 2026 Apr 20;21(4):e0346684. doi: 10.1371/journal.pone.0346684 (PMC13095099; doi:10.1371/journal.pone.0346684)
Supplement: S1 Table — (XLSX) [file pone.0346684.s003.xlsx]

## Sheet: Figure 2
Figure 2	A	%Vd1	B	%Vd2	C	%Vd3		D	% B-cells		E	CD1d MFI		F	ULBP3 MFI
	HC	CLL	HC	CLL	HC	CLL		HC	CLL		HC	CLL		HC	CLL
Donor 1	0.96	2.68	0.34	0.55	1.53	6.34		8.43	36.5		730	117		2520	622
Donor 2	1.39	1.32	3.54	0.77	0.78	3.14		7.01	55.8		884	282		1410	361
Donor 3	1.98	1.52	1.43	1.19	0.46	1.26		11.4	84.3		2564	536		1040	128
Donor 4	2.18	3.73	1.8	1.45	8.05	2.13		5.82	95.9		2259	1088		535	120
Donor 5	0.99	1.24	4.41	3.18	0.66	0.22		8.1	81.9		721	403		430
Donor 6	1.11	3.38	3.38	2.13	6.19	0.5		1.93	94.4		616	209		156
Donor 7	2.49	0.66	0.58	2.18	4.29	1.2		4.37	88.9		720	460
Donor 8	2.64	1.93	1.34	5.03	8.1	3.05		7.79	89.5		580	513
Donor 9	0.0032	0.42	0.053	5.7	0.0099	0.63					845	0
Donor 10	0.6	1.8	0.3	1.2	0.08	0.25					765	252
Donor 11	0.99	0.52	0.083	1.2	0.37	0.023					825	872
Donor 12	0.8	14.23	2	1.87	0.1	2					284	184
Donor 13	0.2	8.39	0.2	2.73	0.06	1.55					230	143
											770	220
											910	410
											1701
											1748

## Sheet: Figure 3
Figure 3 (A)	CD107a expression
		Vd1, HC		Vd1, CLL			Vd2, HC		Vd2, CLL			Vd3, HC		Vd3, CLL
	T + B cells	T cells only	T + B cells	T cells only		T + B cells	T cells only	T + B cells	T cells only		T + B cells	T cells only	T + B cells	T cells only
Donor 1	358.5	672	256	284.5		674	912	399	300.5		860	2182	587	622.5
Donor 2	787	2421	223.5	208.5		866.5	2136	507	679.5		1186	2685.5	332	260
Donor 3	751	2421	565	751.5		852	2136	823	647		913.5	2685.5	1434.5	109.5
Donor 4	2007	2352.5	213	257		1821.5	2073.5	55.5	63.7		2613	4102	561	464.5
Donor 5	1943	2352.5	244	257		1857	2073.5	75.8	63.7		2807	4102	540	464.5
Donor 6	1962	1407	2100	1407		3687	1531	1917	1531		2075	1942	1901	1942
Donor 7	2139	1954	7052	1954		2121	2319	7204	2319		4741	4565	8193	4565
Donor 8	2030	7728	8463	7728		2209	7971	8456	7971		4499	9174	9830	9174
Donor 9	2404	2264		2264		1970	2001		2001		3709	3664		3664
Donor 10	2027					1863					3834
Figure 3 (B)
GDTC-1					GDTC 2					GDTC 3
	Vd1	Vd2	Vd3			Vd1	Vd2	Vd3			Vd1	Vd2	Vd3
PD-1	23.7	37.7	48.4			24.5	40.4	73.3			1.79	11.9	3.42
CTLA-4	9.8	25.6	45			24.5	51.8	70			0.67	23.9	1.56
TIM-3	13.1	24.8	34.6			12.2	31.6	66.7			2.28	23.9	2.52
LAG-3	13.4	13.8	9.83			8.63	5.77	11.8			6.91	33.8	5.73

## Sheet: Figure 4
Figure 4
				CD1d, HC					CD1d, CLL					ULBP3, CLL
	UNT	ATRA (30 ng/ml)	ATRA (300 ng/ml)	ATRA (3000 ng/ml)		UNT	ATRA (30 ng/ml)	ATRA (300 ng/ml)	ATRA (3000 ng/ml)		UNT	ATRA (30 ng/ml)	ATRA (300 ng/ml)	ATRA (3000 ng/ml)
Donor 1	730	753	760	931		165	885	1099	730		87	103	166	187
Donor 2	174	444	778	755		404	1234	1453	1375		0	26	9	10
Donor 3	451	610	577	579		408	573	611	560		0	53	64.5	89.7
Donor 4	237	382	453	620		248	881	1080	789		0	70.7	93.4	93.6
Donor 5	242	416	548	378		409	963	1311	1057		166	155	166	157
Donor 6	582	461	433	551							44	63	70	78
Donor 7	884	988	954	1193							137	120	123	139
Donor 8	1706	2896	4046	4691							65.9	151	109	165
Donor 9	1744	2896	4046	4691							232	142	153	201
Donor 10	901	1809	1973	2267							62.5	120	93.1	135
Donor 11	776	3162	3657	3138
Donor 12	129	389	411	392
Donor 13	159	303	332	364
	UNT	AM580 (30 ng/ml)	AM580 (300 ng/ml)	AM580 (3000 ng/ml)		UNT	AM580 (30 ng/ml)	AM580 (300 ng/ml)	AM580 (3000 ng/ml)		UNT	AM580 (30 ng/ml)	AM580 (300 ng/ml)	AM580 (3000 ng/ml)
Donor 1	730	726	865	737		165	789	652	308		87	163	35	186
Donor 2	174	667	699	793		404	1037	1109	1039		0	60.9	8	4
Donor 3	451	661	575	539		408	575	486	533		0	130.9	21	20
Donor 4	237	524	368	241		248	806	674	385		0	130.4	128.9	174.58
Donor 5	242	749	449	509		409	1102	906	392		166	157	161	165
Donor 6	582	506	509	509							44	49	70	0
Donor 7	884	944	853	875							137	143	171	162
Donor 8	1706	2910	2654	2597							65.9	157	103	99.7
Donor 9	1744	2910	2654	2597							232	197	282	156
Donor 10	901	1670	2039	173							62.5	80	66.5	68.8
Donor 11	776	2835	2603	2430
Donor 12	129	412	423	374
Donor 13	159	334	303	296
	UNT	RA (30 ng/ml)	RA (300 ng/ml)	RA (3000 ng/ml)		UNT	RA (30 ng/ml)	RA (300 ng/ml)	RA (3000 ng/ml)		UNT	RA (30 ng/ml)	RA (300 ng/ml)	RA (3000 ng/ml)
Donor 1	730	747	660	409		165	159	160	69.5		87	35	0	101
Donor 2	174	170	187	221		404	341	345	337		0	2	1	0
Donor 3	451	374	411	388		408	354	304	457		0	67.8	18	132.8
Donor 4	237	455	242	509		248	265	275	345		0	123.7	118.4	130.7
Donor 5	242	653	618	496		409	369	459	773		166	0	164	155
Donor 6	582	628	471	488							44	68	69	134
Donor 7	884	445	589	1368							137	163	118	144
Donor 8	1706	1451	1543	1514							65.9	138	93.8	86.1
Donor 9	1744	1451	1543	1516							232	131	264	113
Donor 10	901	740	908	807							62.5	116	222	103
Donor 11	776	771	1013	860
Donor 12	129	138	150	153
Donor 13	159	146	143	156

## Sheet: Figure 5
Figure 5 (PI +/Dead)
	CLL alone	0.18% Triton-X 100	1:1	3:1	6:1
-ATRA	34.4	88	62.6	1900-03-15 04:48:00	80.42
	5.2	98.3	54.73	72	66.33
	16.3	96.62	66.1	75.58	80.4
	CLL alone	0.18% Triton-X 100	1:1	3:1	6:1
-ATRA	42.5	88	53.3	1900-03-10 14:24:00	76.23
	4.8	98.3	1900-02-18 16:48:00	65.73	74.7
	27.3	96.62	58.73	69.8	71.6

## Sheet: Figure 6 
Figure 6 (A)		CD107a expression, Vd1, HC				HC		CD107a expression, Vd1, CLL					CLL
	UNT	PMA/IONO	ATRA (30 ng/ml)	AM580 (30 ng/ml)	Retinol (30 ng/ml)	T cells only		UNT	PMA/IONO	ATRA (30 ng/ml)	AM580 (30 ng/ml)	Retinol (30 ng/ml)	T cells only
Donor 1	358.5	728.5	421	409.5	417	672		256	1097	186	203.5	197	284.5
Donor 2	787	2242	774	776.5	741.15	2421		223.5	732	224	233.5	239.5	208.5
Donor 3	751	2242	2391	2473.5	2304.5	2421		565	901.5	580.5	612.5	558	751.5
Donor 4	2007	2419	1878	1950.5	1927.5	2352.5		213	404.5	198.5	224	179	257
Donor 5	1943	2419	1934	1938.5	1927.5	2352.5		244	404.5	188	222.5	183	257
		CD107a expression, Vd2, HC				HC		CD107a expression, Vd2, CLL					CLL
	UNT	PMA/IONO	ATRA (30 ng/ml)	AM580 (30 ng/ml)	Retinol (30 ng/ml)	T cells only		UNT	PMA/IONO	ATRA (30 ng/ml)	AM580 (30 ng/ml)	Retinol (30 ng/ml)	T cells only
Donor 1	674	1022.5	711.5	781	748	912		399	1624.5	363	391	386.5	300.5
Donor 2	866.5	1891	820.5	831.5	792.5	2136		507	825.5	581.5	539.5	560.5	679.5
Donor 3	852	1891	2611	2695.5	2608	2136		823	948.5	774	797	837.5	647
Donor 4	1821.5	2141	1752.5	1762	1798	2073.5		55.45	264.5	49.4	30.205	103.5	63.65
Donor 5	1857	2141	1816	1830	1830	2073.5		75.75	264.5	118.9	134.045	138	63.65
		CD107a expression, Vd3, HC				HC		CD107a expression, Vd3, CLL					CLL
	UNT	PMA/IONO	ATRA (30 ng/ml)	AM580 (30 ng/ml)	Retinol (30 ng/ml)	T cells only		UNT	PMA/IONO	ATRA (30 ng/ml)	AM580 (30 ng/ml)	Retinol (30 ng/ml)	T cells only
Donor 1	860	1016	952	834.5	1070	2182		587	1244	516	581.5	585	622.5
Donor 2	1186	2331.5	1120	1067	914.5	2685.5		332	735	570.5	492	584.5	260
Donor 3	913.5	2331.5	2284.5	2455.5	2028	2685.5		1434.5	1363.5	1306	1249	1445.5	1092.5
Donor 4	2613	3468.5	2672	2896.5	2540	4102		561	878.5	509	522	506.5	464.5
Donor 5	2807	3468.5	2888	2707	2931	4102		540	878.5	363	518	403.5	464.5
Figure 6 (B)
Vd1 (IFN-y)					Vd2 (IFN-y)				Vd3 (IFN-y)
Medium	0	0.049	0		0.076	0.083	0.021		0.095	0	0
PMA + IONO	37.1	9.4	19.2		67.5	72.4	67.2		37.1	31.7	18.6
γδ + CLL	1.57	1.27	0.26		5.76	5.17	1.56		4.84	3.17	2.24
γδ + CLL + ATRA	0.28	0.97	0.4		1.643	19.23	1.21		1.81	16.87	4.04
Vd2 (TNF-a)					Vd2 (TNF-a)				Vd3 (TNF-a)
Medium	0.83	2.03	3.09		0.85	7.83	1.07		0.095	18	6.12
PMA + IONO	42.7	61.2	57.2		69.9	82.3	77.2		42.7	81.2	54.5
γδ + CLL	6.43	7.42	4.18		15.15	17.5	7.06		18.57	23.5	16.84
γδ + CLL + ATRA	2.62	4.65	5.08		7.14	11.88	6.87		7.18	26.4	26.84

## Sheet: Figure 7
Figure 7
	Vd1, HC, - ATRA								HC			Vd1, HC, + ATRA								HC			Vd1, CLL, - ATRA								CLL			Vd1, CLL, + ATRA								CLL
	T cells alone	PMA/IONO	CD3/CD28	T and B cells	GC	Sulf	LS	CL	TMC			T cells alone	PMA/IONO	CD3/CD28	T and B cells	GC	Sulf	LS	CL	TMC			T cells alone	PMA/IONO	CD3/CD28	T and B cells	GC	Sulf	LS	CL	TMC			T cells alone	PMA/IONO	CD3/CD28	T and B cells	GC	Sulf	LS	CL	TMC
Donor 1	1407	30009	3283	1962	2704	1578	1982	3676			Donor 1	1407	30009	3283	2157	1580	1992	2100	1970	2044		Donor 1	1407	30009	3283	2100	1682	1335	1239	1440	1640		Donor 1	1407	30009	3283	1194	1721	1612	1788	754	1621
Donor 2	1954	2041	3842	2139	1822	1889	1911	1999			Donor 2	1954	2041	3842	1739	1620	1810	1793	1617	1823		Donor 2	1954	2041	3842	7052	7821	8219	7090	7068	7023		Donor 2	1954	2041	3842	6717	6981	6964	7084	6558	6815
Donor 3	7728	7977	8498	2030	1854	1672	1621	1556			Donor 3	7728	7977	8498	1885	1946	1732	1723	1713	2031		Donor 3	7728	7977	8498	8463	9279	7399	7360	8951	8187		Donor 3	7728	7977	8498	8005	8000	7484	7598	7336	7420
Donor 4	2264	2324	2954	2404	2479	2167	2170	2458			Donor 4	2264	2321	2954	2220	2183	2267	2150	2072	2109		Donor 4	2264	2321	2954								Donor 4	2264	2321	2954
Donor 5				2027	2033	2129	1986	2016			Donor 5				2062	2092	2321	2328	2318	2304		Donor 5											Donor 5
	Vd2, HC, - ATRA								HC			Vd2, HC, + ATRA								HC			Vd2, CLL, - ATRA								CLL			Vd2, CLL, + ATRA								CLL
	T cells alone	PMA/IONO	CD3/CD28	T and B cells	GC	Sulf	LS	CL	TMC			T cells alone	PMA/IONO	CD3/CD28	T and B cells	GC	Sulf	LS	CL	TMC			T cells alone	PMA/IONO	CD3/CD28	T and B cells	GC	Sulf	LS	CL	TMC			T cells alone	PMA/IONO	CD3/CD28	T and B cells	GC	Sulf	LS	CL	TMC
Donor 1	1531	47267	11045	3687	7961	3456	6137	8923	9766		Donor 1	1531	47267	11045	3300	5619	3800	3308	5286	3474		Donor 1	1531	47267	11045	1917	1942	1508	2223	2206	2465		Donor 1	1531	47267	11045	2003	2171	2461	2972	1967	2124
Donor 2	2319	2041	4163	2121	2045	1939	1966	2021	2103		Donor 2	2319	2041	4163	1984	1710	2039	2131	1822	1849		Donor 2	2319	2041	4163	7204	7832	8316	7388	7201	7352		Donor 2	2319	2041	4163	6923	7282	7210	7364	6885	7147
Donor 3	7971	8143	8857	2209	2000	1845	1857	1700	1950		Donor 3	7971	8143	8857	1816	1984	1872	1707	1822	1922		Donor 3	7971	8143	8857	8456	9450	7630	7565	9015	8215		Donor 3	7971	8143	8857	7972	8076	7664	7792	7488	7468
Donor 4	2001	2069	3045	1970	1962	1821	1836	2132	1937		Donor 4	2001	2069	3045	1996	1886	1944	1831	1798	1825		Donor 4	2001	2069	3045								Donor 4	2001	2069	3045
Donor 5				1863	1861	1895	1750	1719	1739		Donor 5				1870	1796	1881	1907	1854	1872		Donor 5											Donor 5
	Vd3, HC, - ATRA								HC			Vd3, HC, + ATRA								HC			Vd3, CLL, - ATRA								CLL			Vd3, CLL, + ATRA								CLL
	T cells alone	PMA/IONO	CD3/CD28	T and B cells	GC	Sulf	LS	CL	TMC			T cells alone	PMA/IONO	CD3/CD28	T and B cells	GC	Sulf	LS	CL	TMC			T cells alone	PMA/IONO	CD3/CD28	T and B cells	GC	Sulf	LS	CL	TMC			T cells alone	PMA/IONO	CD3/CD28	T and B cells	GC	Sulf	LS	CL	TMC
Donor 1	1942	30009	3485	2075	2588	2311	1299	2426	2806		Donor 1	1942	30009	3485	2447	2550	2016	2575	3023	3009		Donor 1	1942	30009	3485	1901	2116	1572	2459	2141	2885		Donor 1	1942	30009	3485	1790	2464	1923	1756	1602	1532
Donor 2	4565	4136	5673	4741	3922	4019	3902	4021	4340		Donor 2	4565	4136	5673	36446	3765	4221	3837	3837	4221		Donor 2	4565	4136	5673	8193	9095	9511	8450	8293	8173		Donor 2	4565	4136	5673	7982	8311	8262	8407	8064	8072
Donor 3	9174	9230	9731	4499	4514	4151	3385	3731	3126		Donor 3	9174	9230	9731	3996	3680	4243	3909	3909	3527		Donor 3	9174	9230	9731	9830	10075	8580	8375	9575	9139		Donor 3	9174	9230	9731	8785	8857	8516	8619	8295	8257
Donor 4	3664	3726	3655	3709	4129	3723	3926	3798	3676		Donor 4	3664	3726	3655	3727	3764	3694	3573	3573	3728		Donor 4	3664	3726	3655								Donor 4	3664	3726	3655
Donor 5				3834	3783	3970	3752	3746	3873		Donor 5				3785	3953	3605	3517	3517	3273		Donor 5											Donor 5
